# Supplementary material for: Hemoglobin in the blood acts as a chemosensory signal via the mouse vomeronasal system
Source: Nat Commun. 2022 Feb 3;13:556. doi: 10.1038/s41467-022-28118-w (PMC8814178; doi:10.1038/s41467-022-28118-w)
Supplement: Supplementary file 6 — Source Data [file 41467_2022_28118_MOESM6_ESM.xlsx]

## Sheet: Fig.1a
		Fig1a
		control	blood
		0	6.2
		0	10.6
		0	6
	average	0	7.6
	SD	0	2.6
	sample	3	3
	SE	0	1.50111

## Sheet: Fig.1b
		Fig1b
		control		blood
		Gao	Gai2	Gao	Gai2
		1.9	1.4	15.8	0.9
		1.2	0.4	15.6	1.1
		1.5	0.8	27.8	1
		2.4	2.1	18	1
	average	1.75	1.175	19.3	1
	SD	0.519615	0.741058	5.77004	0.0816497
	sample	4	4	4	4
	SE	0.259808	0.370529	2.88502	0.0408248

## Sheet: Fig.1c
		Fig1c
		AOB Gl					AOB M/T
		control		blood			control		blood
		ant.	post.	ant.	post.		ant.	post.	ant.	post.
		0	0	0	14		1	1	9	59
		0	0	2	35		0	1	0	65
		0	0	0	43		0	2	2	111
	average	0	0	0.666667	30.6667	average	0.333333	1.33333	3.66667	78.3333
	SD	0	0	1.1547	14.9778	SD	0.57735	0.57735	4.72582	28.4488
	sample	3	3	3	3	sample	3	3	3	3
	SE	0	0	0.666667	8.64741	SE	0.333333	0.333333	2.72845	16.4249

## Sheet: Fig.1d
		Fig1d
		AOB M/T
		0	0.01	0.03	0.1	0.3	1	3	10
		2	10	23	7	47	85	79	61
		4	3	1	25	30	32	65	72
		8	3	9	34	25	23	47	64
					23		46		59
	average	4.66667	5.33333	11	22.25	34	46.5	63.6667	64
	SD	3.05505	4.04145	11.1355	11.2361	11.5326	27.3557	16.0416	5.71548
	sample	3	3	3	4	3	4	3	4
	SE	1.76383	2.33333	6.4291	5.61805	6.65833	13.6778	9.26163	2.85774

## Sheet: Fig.1e
		Fig1e
		plasma	cell lysate	residue
		2	58	0
		0	59	4
		0	58	0
	average	0.666667	58.3333	1.33333
	SD	1.1547	0.57735	2.3094
	sample	3	3	3
	SE	0.666667	0.333333	1.33333

## Sheet: Fig.1h
		Fig1h
		VNO			AOB
		control	r-βglobin		control	rB-globin
		0.4	2.5		1	38
		0.5	11		5	40
		0	9		2	22
	average	0.3	7.5	average	2.66667	33.3333
	SD	0.264575	4.4441	SD	2.08167	9.86577
	sample	3	3	sample	3	3
	SE	0.152753	2.5658	SE	1.20185	5.696

## Sheet: Fig.1j
	Hb 10-9 M	0	0	0	0	0	0	0	0	0	0
	Hb 10-8 M	0	0	0	0	0	0	0	0	0	0
	Hb 10-7 M	0	0	1.4	0	2.3	3.45	1.2	3.7	4.55	2.6
	Hb 10-6 M	4.05	2.675	12.35	1	4.65	2.5	2.85	3.7	5.15	4.15
	Hb 10-5 M	5.3	5.25	6.65	3.1	3.425	13	2.85	4.05	4.1	3.75
		mean	sd	se
	Hb 10-9 M	0	0	0		10-9
	Hb 10-8 M	0	0	0		10-8
	Hb 10-7 M	1.92	1.6627	0.52579		10-7
	Hb 10-6 M	4.3075	3.07255	0.971626		10-6
	Hb 10-5 M	5.1475	2.99343	0.946605		10-5
	vehicle 10-9 M	0	0	0	0	0	0	0	0	0	0
	vehicle 10-8 M	0	0	0	0	0	0	0	0	0	0
	vehicle 10-7 M	0	1.15	0	0	0	0	0	0	0	0
	vehicle 10-6 M	0	0	0	0	0	0	0	0	0	0
	vehicle 10-5 M	0	0	0	0	0	0	0	0	0	0
		mean	sd	se
	vehicle 10-9 M	0	0	0
	vehicle 10-8 M	0	0	0
	vehicle 10-7 M	0.115	0.363662	0.115
	vehicle 10-6 M	0	0	0
	vehicle 10-5 M	0	0	0

## Sheet: Fig.2b
	Fig.2b
			C57BL/6	Balb/c		Rat	horse	human	guinea	frog	fish
	n=		6	Maj	Min	6	6	6	6	6	6
				8	9
			84	92	21	20	44	30	17	10	7
			53	120	13	51	18	45	45	4	17
			52	73	15	66	14	35	37	14	5
			30	23	0	63	19	84	84	3	4
			51	78	7	76	18	81	98	5	2
			65	48	3	95	28	115	46	6	11
				41	5
				94	12
					13
	average	#DIV/0!	55.8333	71.125	9.88889	61.8333	19.4	65	54.5	7	7.66667
	SD	#DIV/0!	17.8372	31.9752	6.62277	25.2461	5.17687	33.5917	30.4549	4.19524	5.50151
	sample		6	8	9	6	6	6	6	6	6
	SE	#DIV/0!	7.28202	11.3049	2.20759	10.3067	2.11345	13.7137	12.4332	1.7127	2.24598

## Sheet: Fig.2e
	Fig.2e
	control	G17A	H78N	BALB/c
	6	24	46	81
	7	25	45	36
	11	39	104	30
	9	8		52
	11	11		75
	5	2		28
	7	5
	10	10
	6	33
	8	17.4444	65	44.2
	2.29129	13.1635	33.7787	19.6265
	9	9	3	6
	0.763763	4.38783	19.5021	8.01249
	control	G17A	H78N	BALB/c

## Sheet: Fig.3b
		V2Ra	V2Rb	V2Re	V2Rf	V2Ri	V2Rjkuq	V2Rl	V2Rn	V2Ro	V2Rp	V2Rs
	Egr1	14.0667	15.6	14.1	14.2	10.0667	17.3333	10.9333	14.5333	14.8	14.2727	12.1333
	Egr1- merge	13.8667	15.5333	13.85	1.06667	9.93333	17.3333	10.9333	14.4667	14.7333	14.1364	12.0667
	merge	0.2	0.0666667	0.25	13.1333	0.133333	0	0	0.0666667	0.0666667	0.136364	0.0666667
	V2Rs-merge	53.8667	7.73333	13.3	45.2	18.1333	11.3333	15.7333	15.4	8	20.2273	9.8
	V2Rs	54.0667	7.8	13.55	58.3333	18.2667	11.3333	15.7333	15.4667	8.06667	20.3636	9.86667
		1-4r	1-2r	1-3r	1-5r	1-2l	2-3r	2-5r	4-2l	4-3r	4-4r	3-1l	3-3r	3-4r	3-5l	3-6l
	v2r	5	3	5	7	5	5	16	13	18	17	3	15	10	11	15	148	9.86667
	Egr	10	8	12	20	11	5	13	7	10	11	3	17	11	24	20	182	12.1333
	merge	1	0	0	0	0	0	0	0	0	0	0	0	0	0	0	1	0.0666667
		p	n=3
		180717(1,3)					180717(2,4)					180629(1)				180629(4)			180703(1,3)
		3-3r	3-3l	3-4r	3-4l	3-5r	2-5r	2-6r	4-1r	4-2r	4-3l	1-4r	1-6r	1-5r bad	1-3r bad	4-4r	4-5r	4-5l	1-3l	1-4l	1-5l	1-5r	2-1r
	v2r	20	23	23	29	35	22	16	27	25	29	19	16	12	13	4	7	6	20	22	23	22	35
	Egr	12	13	13	25	30	15	6	16	9	17	9	23	9	6	9	12	9	12	17	14	14	24
	merge	0	0	0	1	0	0	0	0	0	2	0	0	0	0	0	0	0	0	0	0	0	0
		l(b)	n=3
		180717(1,3)					180717(2,4)					180703(1,3)					sum	average
		3-1r	3-2r	3-3r	3-3l	3-4l	2-3r	2-3l	2-4r	2-5l	2-6l	1-3r	1-4r	1-4l	3-1l	3-3l
	v2r	10	13	14	26	19	7	9	18	12	12	20	18	17	22	19	236	15.7333
	Egr	8	8	9	13	17	11	13	10	3	11	12	13	14	15	7	164	10.9333
	merge	0	0	0	0	0	0	0	0	0	0	0	0	0	0	0	0	0
		i	n=3
		180717(1,3)					180717(2,4)					180703(1,3)					sum	average
		3-1r	3-2r	3-3l	3-3r	3-4l	2-3r	2-4l	2-5r	2-5l	4-1l	1-2r	1-3l	1-4l	1-5r	3-1r
	v2r	17	11	24	19	23	16	15	13	17	16	7	21	21	21	33	274	18.2667
	Egr	12	6	17	11	11	9	7	8	11	12	6	10	10	8	13	151	10.0667
	merge	0	0	0	0	0	0	1	0	0	0	0	1	0	0	0	2	0.133333
		o	n=3
		180717(1,3)					180717(2,4)					180629(1)					sum	average
		3-1r	3-2r	3-2l	3-3l	3-4l	2-4l	2-4r	4-1l	4-3l	4-4r	1-2r	1-3r	1-4r	1-6r	1-5r
	v2r	4	8	9	9	7	9	8	5	9	9	3	8	15	6	12	121	8.06667
	Egr	13	18	6	24	18	12	15	8	13	20	8	17	19	22	9	222	14.8
	merge	1	0	0	0	0	0	0	0	0	0	0	0	0	0	0	1	0.0666667
		f	n=3
		180717(1,3)					180717(2,4)					180629(4)					sum	average
		3-2r	3-3l	3-4r	3-5r	3-6l	2-3l	2-4r	2-6r	4-1r	4-3r	4-3r	4-4r	4-5r	4-6r	4-7r
	v2r	42	60	49	66	60	39	39	59	56	85	56	50	62	82	70	875	58.3333
	Egr	6	24	21	13	19	9	8	17	7	25	8	10	15	16	15	213	14.2
	merge	5	24	18	10	19	8	8	14	7	25	8	10	14	13	14	197	13.1333
		a	n=3
		180717(1,3)					180717(2,4)					180703(1,3)					sum	average
		3-1r	3-1l	3-2r	3-4r	3-5l	2-2r	2-6l	2-6r	4-1l	4-2l	1-4l	1-5l	1-6r	3-1l	3-2r
	v2r	41	40	45	61	59	24	50	45	58	67	56	61	58	62	84	811	54.0667
	Egr	12	8	7	20	24	7	18	13	15	15	7	13	17	17	18	211	14.0667
	merge	0	2	0	0	0	0	0	0	1	0	0	0	0	0	0	3	0.2
		n	n=3
		180717(1,3)					180717(2,4)					180703(1,3)					sum	average
		3-2r	3-3r	3-3l	3-4l	3-4r	2-5r	2-6r	4-1l	4-2l	4-3r	1-1r	1-2l	1-5r	3-1r	3-2r
	v2r	16	14	8	17	11	5	19	14	13	12	9	10	29	33	22	232	15.4667
	Egr	6	17	12	21	13	12	13	19	11	12	9	7	21	25	20	218	14.5333
	merge	0	0	0	0	0	0	0	0	0	0	0	0	0	1	0	1	0.0666667
		e	n=4
		180717(1,3)					180717(2,4)					180703(1,3)					180703(2,4)					sum	average
		3-1r	3-2r	3-3l	3-4r	3-4l	2-4l	2-5l	2-5r	2-6r	4-2r	1-2r	1-3l	1-4r	1-5r	1-5l	2-3r	2-3l	2-4l	4-2r	4-2l
	v2r	6	12	11	10	14	10	17	10	13	10	8	22	17	28	11	7	12	13	20	20	271	13.55
	Egr	11	9	13	14	15	9	12	14	11	17	17	13	14	18	20	19	14	15	10	17	282	14.1
	merge	0	0	0	0	1	0	0	0	0	0	0	1	1	0	0	1	1	0	0	0	5	0.25
		b	n=3
		180629(4)					180703(4-3-1,3)					180703(2-1-1,3)					sum	average
		4-6l	4-6r	4-7r	4-7l	4-5r	1-4l	1-5r	1-5l	1-6l	3-1l	1-5r	1-5l	1-6l	3-2l	3-2r
	v2r	4	8	13	10	6	4	6	10	7	5	8	8	11	9	8	117	7.8
	Egr	13	13	21	13	12	13	16	15	17	10	15	23	15	13	25	234	15.6
	merge	0	0	0	0	0	0	0	0	0	0	0	0	1	0	0	1	0.0666667
		j,k,u.q(a)	n=3
		180717-1(1)					180717-2(1)					180717(6倍量)by Eguchi probe					sum	average
		1-1l	1-2l	1-3r	1-4l	1-5r	1-1r	1-3r	1-4r	1-5r	1-6l	1-1l	1-2l	1-2r	1-3r	1-6r
	v2r	9	10	13	15	18	9	9	10	11	14	12	11	12	9	8	170	11.3333
	Egr	26	14	15	20	15	19	12	15	13	15	21	24	15	17	19	260	17.3333
	merge	0	0	0	0	0	0	0	0	0	0	0	0	0	0	0	0	0

[truncated: 27 more sheets: Fig.3c, Fig.3e, Fig.4b, Fig.4c, Fig.4e, Fig.4f, Fig.4h, Fig.5b, Fig.5c, Fig.5d, Fig.5e, Fig.5f, Fig.6b, Fig.6c, Fig.7c, Fig.7f, Fig.7g, SI fig.1, SI fig.2, SI fig.4 …]
